# Supplementary material for: Inferring Trajectories of Psychotic Disorders Using Dynamic Causal Modeling
Source: Comput Psychiatr. 2023 Aug 28;7(1):60–75. doi: 10.5334/cpsy.94 (PMC11104383; doi:10.5334/cpsy.94)
Supplement: Supplementary Methods and Materials. — Data and code. [file cpsy-7-1-94-s1.zip]

Archive with 14 entries (12 files):
- cpsy-94_jin-s1/code/
- cpsy-94_jin-s1/code/Data_for_Model.mat
- cpsy-94_jin-s1/code/dcm_nosology_analysis.m
- cpsy-94_jin-s1/code/face_validity.mat
- cpsy-94_jin-s1/code/GCM_nosology.mat
- cpsy-94_jin-s1/code/GCM_simulated.mat
- cpsy-94_jin-s1/code/J_dcm_model_estimate.m
- cpsy-94_jin-s1/code/J_dcm_model_specify.m
- cpsy-94_jin-s1/code/J_dcm_plot.m
- cpsy-94_jin-s1/code/LOO_nosology_2groups.mat
- cpsy-94_jin-s1/code/LOO_nosology_allpairs.mat
- cpsy-94_jin-s1/code/spm_nosology_gen.m
- cpsy-94_jin-s1/data/
- cpsy-94_jin-s1/data/data.docx
